# Supplementary material for: Bisphenol a Induces Autophagy Defects and AIF-Dependent Apoptosis via HO-1 and AMPK to Degenerate N2a Neurons
Source: Int J Mol Sci. 2021 Oct 11;22(20):10948. doi: 10.3390/ijms222010948 (PMC8535739; doi:10.3390/ijms222010948)
Supplement: Supplementary file 1 [file ijms-22-10948-s001.zip]

Archive with 1 entries (1 files):
- ijms-1384160-supplementary.pdf
